# Supplementary material for: (Dis)agreement on Sight-Singing Assessment of Undergraduate Musicians
Source: Front Psychol. 2018 May 29;9:837. doi: 10.3389/fpsyg.2018.00837 (PMC5987045; doi:10.3389/fpsyg.2018.00837)
Supplement: Supplementary file 1 [file Table_1.XLSX]

## Sheet: Table1
Table 1: agreement among judges for the melodic sight-singing
						Categorie of answer
Criteria	Melody Number	A	p-value	B	p-value	C	p-value	D	p-value	E	p-value	Combined Kappa	p-value
Item 1	Melody 1	0.538	<0.001	0.1319	0.053	0.275	<0.001	0.168	0.019	0.466	<0.001	0.353	<0.001
	Melody 2	0.484	na	0.169	NA	0.113	NA	0.053	NA	0.263	NA	0.174	NA
	Melody 3	0.454	na	0.09	na	0.269	na	0.054	na	0.374	na	0.259	na
	Melody 4	0.680	<0.001	0.094	0.124	0.090	0.133	0.259	<0.001	0.3952	<0.001	0.338	<0.001
	Melody 5	0.421	na	0.214	na	-0.052	na	0.258	na	0.278	na	0.275	na
	Melody 6	0.609	na	0.224	na	0.110	na	0.46	na	0.483	na	0.388	na
	Melody 7	0.916	<0.001	-0.049	0.725	0.094	0.124	0.284	<0.001	0.336	<0.001	0.403	<0.001
	Melody 8	0.652	na	0.130	na	0.228	na	0.098	na	0.336	na	0.352	na
	Melody 9	0.870	na	0.053	na	0.050	na	0.093	na	0.003	na	0.198	na
	Melody 10	0.698	na	0.122	na	0.027	na	0.069	na	-0.074	na	0.224	na
Item 2	Melody 1	0.457	<0.001	0.054	0.252	0.184	0.011	-0.006	0.5328	0.832	<0.001	0.5215	<0.001
	Melody 2	0.4845	na	0.248	na	0.239	na	0.317	na	0.591	na	0.429	na
	Melody 3	0.408	na	0.069	na	0.311	na	-0.017	na	0.7783	na	0.476	na
	Melody 4	0.710	na	-0.038	na	0.421	na	-0.01	na	0.771	na	0.604	na
	Melody 5	0.322	na	0.064	na	0.05	na	-0.010	na	0.729	na	0.380	na
	Melody 6	0.581	na	0.299	na	0.141	na	-0.013	na	0.902	na	0.543	na
	Melody 7	0.700	<0.001	0.207	0.005	0.337	<0.001	na	na	0.658	<0.001	0.5644	<0.001
	Melody 8	0.626	na	0.354	na	0.371	na	na	na	0.618	na	0.505	na
	Melody 9	0.792	na	0.364	na	0.364	na	0.178	na	0.530	na	0.468	na
	Melody 10	0.660	na	0.382	na	0.11	na	0.083	na	0.492	na	0.381	na
Item 3	Melody 1	-0.006	0.532	-0.027	0.631	0.184	0.012	0.187	0.011	0.260	<0.001	0.2047	<0.001
	Melody 2	0.239	na	0.107	na	-0.013	na	0.436	na	0.537	na	0.458	na
	Melody 3	0.484	na	na	na	-0.031	na	0.131	na	0.258	na	0.205	na
	Melody 4	na	na	-0.02	na	0.547	na	0.043	na	0.317	na	0.230	na
	Melody 5	0.291	na	0.242	na	0.256	na	0.134	na	0.315	na	0.241	na
	Melody 6	0.479	na	0.065	na	0.104	na	-0.085	na	0.265	na	0.162	na
	Melody 7	0.652	<0.001	-0.02	0.598	0.313	<0.001	0.059	0.232	0.242	0.001	0.216	<0.001
	Melody 8	0.631	na	-0.009	na	0.037	na	0.032	na	0.156	na	0.183	na
	Melody 9	0.634	na	0.239	na	0.04	na	0.089	na	0.171	na	0.170	na
	Melody 10	0.593	na	0.038	na	0.170	na	0.085	na	0.161	na	0.177	na
Item 4	Melody 1	-0.01	NA	-0.024	NA	0.3923	NA	0.000	NA	0.220	NA	0.212	NA
	Melody 2	0.110	na	0.242	na	0.594	na	0.032	na	0.453	na	0.410	na
	Melody 3	0.480	na	0.163	na	0.545	na	-0.05	na	0.475	na	0.389	na
	Melody 4	na	na	0.319	<0.001	0.136	0.047	-0.038	0.682	0.224	0.002	0.133	0.01
	Melody 5	0.221	na	0.285	na	0.278	na	-0.083	na	0.244	na	0.191	na
	Melody 6	0.448	na	0.024	na	0.259	na	0.007	na	0.2694	na	0.245	na
	Melody 7	0.58	na	0.068	na	0.137	na	-0.01	na	0.368	na	0.231	na
	Melody 8	0.650	na	0.093	na	0.110	na	0.007	na	0.024	na	0.148	na
	Melody 9	0.760	na	0.198	na	0.225	na	-0.022	na	0.242	na	0.223	na
	Melody 10	0.409	na	0.149	na	0.182	na	0.061	na	0.405	na	0.257	na
