# Supplementary material for: (Dis)agreement on Sight-Singing Assessment of Undergraduate Musicians
Source: Front Psychol. 2018 May 29;9:837. doi: 10.3389/fpsyg.2018.00837 (PMC5987045; doi:10.3389/fpsyg.2018.00837)
Supplement: Supplementary file 2 [file Table_2.XLSX]

## Sheet: Table 2
Table 2: agreement in interval sight-singing tasks
			Categories of Answer
Intervals	Correct	p-value	Out of tune	p-value	Incorrect	p-value	Combined Kappa	p-value	p-value
interval 1	0.785	<0.001	0.216	0.004	0.444	<0.001	0.432	<0.001	<0.001
interval 2	0.925	na	0.329	na	0.688	na	0.685	na	na
interval 3	0.703	<0.001	0.054	0.251	0.444	<0.001	0.412	<0.001	<0.001
interval 4	0.838	na	0.132	na	0.765	na	0.717	na	na
interval 5	0.891	<0.001	0.326	<0.001	0.786	<0.001	0.767	na	<0.001
interval 6	0.688	<0.001	0.411	<0.001	0.648	<0.001	0.648	<0.001	<0.001
interval 7	0.81	na	0.209	na	0.755	na	0.698	na	na
interval 8	0.786	na	0.259	na	0.75	na	0.689	na	na
interval 9	0.600	<0.001	0.004	0.476	0.522	<0.001	0.466	<0.001	<0.001
interval 10	0.786	<0.001	0.073	0.183	0.697	<0.001	0.650	<0.001	<0.001
interval 11	0.572	<0.001	0.049	0.7256	0.348	<0.001	0.406	<0.001	<0.001
interval 12	0.8234	<0.001	0.479	<0.001	0.749	<0.001	0.762	<0.001	<0.001
interval 13	0.858	na	0.337	na	0.842	na	0.792	na	na
interval 14	0.812	na	0.247	na	0.816	na	0.723	na	na
interval 15	0.8017	na	0.175	na	0.709	na	0.673	na	na
interval 16	0.823	<0.001	0.270	na	0.712	na	0.667	na	na
interval 17	0.602	<0.001	0.216	0.004	0.494	<0.001	0.469	<0.001	<0.001
interval 18	0.866	<0.001	0.407	<0.001	0.857	<0.001	0.790	<0.001	<0.001
interval 19	0.786	<0.001	0.071	0.191	0.640	<0.001	0.605	<0.001	<0.001
